# Supplementary material for: Association Between Smoking and Premenstrual Syndrome: A Meta-Analysis
Source: Front Psychiatry. 2020 Nov 26;11:575526. doi: 10.3389/fpsyt.2020.575526 (PMC7725748; doi:10.3389/fpsyt.2020.575526)
Supplement: Supplementary file 1 [file Data_Sheet_1.XLSX]

## Sheet: Sheet1
	author	year	measurement of smoking through validated/standared questionnaire	PMS diagnosis	Confounding Assessment	Participation	Target Population	Total
	Acikgoz et al	2017	0	1	0	1	1	3
	Alpaslan et al	2014	0	1	1	1	1	4
	Bryant et al	2006	0	1	1	0	1	3
	Chuong & Burgos	2009	0	0	0	0	1	1
	Cohen et al	2002	0	1	1	0	1	3
	Deuster et al	1999	0	1	1	0	1	3
	Forrester-Knauss et al	2011	0	1	0	0	1	2
	Hong et al	2011	0	1	1	1	1	4
	Pilver et al	2011	0	1	0	0	1	2
	Pinar et al	2011	0	1	0	1	1	3
	Sadler et al	2010	0	1	1	0	1	3
	Skrzypulec-Plinta et al	2010	0	0	0	0	1	1
	Strine et al	2005	1	0	1	1	1	4

## Sheet: Codes
	0	no data on frequency or quantity
	1	standard or validated questionnaire OR includes quantity and/or frequency
