# Supplementary material for: Association Between Smoking and Premenstrual Syndrome: A Meta-Analysis
Source: Front Psychiatry. 2020 Nov 26;11:575526. doi: 10.3389/fpsyt.2020.575526 (PMC7725748; doi:10.3389/fpsyt.2020.575526)
Supplement: Supplementary file 3 [file Table_1.XLSX]

## Sheet: Sheet1
	PMS
		STUDY CHARACTERISTICS	OR (95% CI), p VALUE	I^2 (residual heterogeneity / unaccounted variability):	TEST FOR RESIDUAL HETEROGENEITY	TEST OF MODERATORS
	REGION	United States/Western Europe	1.23 (1.12-1.35), p<.0001	0	QE(df = 7) = 4.38, p-val = 0.73	QM(df = 2) = 33.36, p-val < .0001
		Other	1.41 (1.21-1.48), p<.0001
	QUALITY	<3	1.19 (0.94-1.51), ns	0.146	QE(df = 7) = 6.54, p-val = 0.47	QM(df = 2) = 23.68, p-val < .0001
		>=3	1.33 (1.17-1.50), p<0.001
	PMDD
		STUDY CHARACTERISTICS	OR (95% CI), p VALUE		TEST FOR RESIDUAL HETEROGENEITY	TEST OF MODERATORS
	REGION	United States/Western Europe	3.64 (2.44-5.42), p<0.001	0	QE(df = 2) = 0.18, p-val = 0.91	QM(df = 2) = 42.55, p-val < .0001
		Other	1.80 (0.80-4.0), ns
	QUALITY	<3	3.02 (1.78-5.13), p<0.001	0.192	QE(df = 2) = 2.5163, p-val = 0.2842	QM(df = 2) = 22.33, p-val < .0001
		>=3	3.02 (1.19-7.56), p<0.05
